# Supplementary material for: Validation of a Molecular Diagnostic Test for Circulating Tumor DNA by Next-Gen Sequencing
Source: Int J Mol Sci. 2023 Oct 30;24(21):15779. doi: 10.3390/ijms242115779 (PMC10648112; doi:10.3390/ijms242115779)
Supplement: Supplementary file 1 [file ijms-24-15779-s001.zip]

Archive with 1 entries (1 files):
- ijms-2681168-supplementary.pdf
